# Supplementary material for: Agomelatine Alleviates Depressive-like Behaviors by Suppressing Hippocampal Oxidative Stress in the Chronic Social Defeat Stress Model
Source: Antioxidants (Basel). 2025 Mar 28;14(4):410. doi: 10.3390/antiox14040410 (PMC12024063; doi:10.3390/antiox14040410)
Supplement: Supplementary file 1 [file antioxidants-14-00410-s001.zip]

Archive with 1 entries (1 files):
- antioxidants-3477298-supplementary.pdf
